# Supplementary material for: Integration of the systemic inflammatory response index with pulse pressure enhances prognostication of cardiovascular mortality in the general population of the United States: insights from the NHANES database
Source: Front Cardiovasc Med. 2024 Nov 18;11:1439239. doi: 10.3389/fcvm.2024.1439239 (PMC11609212; doi:10.3389/fcvm.2024.1439239)
Supplement: Supplementary file 1 [file Table1.xls]

## Sheet: Sheet1
Supplementary Table 1 General baseline characteristics grouped by gender.
Characteristic	Male (n = 9531)	Female (n = 9555)	p Value
Age (years)	49.1 ± 17.6	48.7 ± 17.5	0.209
Race, n(%)			＜0.001
Mexican American	1431 (15.02)	1440 (15.07)
Other Hispanic	890 (9.34)	1075 (11.25)
Non-Hispanic White	4354 (45.68)	4209 (44.05)
Non-Hispanic Black	1873 (19.65)	1910 (19.99)
Other Race - Including Multi-Racial	983 (10.31)	921 (9.64)
Educational level, n(%)			＜0.001
Less than high school	2313 (24.27)	2173 (22.75)
High school or equivalent	2298 (24.11)	2029 (21.23)
College or above	4920 (51.62)	5353 (56.02)
Marital status, n(%)			＜0.001
Married or cohabiting	6275 (65.84)	5223 (54.66)
Never married	1778 (18.65)	1720 (18.00)
Widowed/divorced/separated	1478 (15.51)	2612 (27.34)
Smoke status, n(%)	5108 (53.59)	3474 (36.36)	＜0.001
Drinking, n(%)	7960 (83.52)	5939 (62.16)	＜0.001
Income-to-poverty ratio, n(%)			＜0.001
＜2.5	5181 (54.36)	5510 (57.67)
≥ 2.5	4350 (45.64)	4045 (42.33)
Diabetes mellitus, n(%)	1279 (13.42)	1158 (12.12)	0.007
Congestive heart failure, n(%)	318 (3.34)	238 (2.49)	0.001
Coronary heart disease, n(%)	513 (5.38)	225 (2.35)	＜0.001
Stroke, n(%)	347 (3.64)	330 (3.45)	0.485
Cancer, n(%)	871 (9.14)	918 (9.61)	0.266
Chronic kidney disease, n(%)	275 (2.89)	276 (2.89)	0.989
Hypertension, n(%)	3285 (34.47)	3361 (35.18)	0.304
Body mass index (km/m2)	29.65 ± 5.98	29.52 ± 7.48	＜0.001
Daily energy intake (kcal/d)	2313 ± 844	1759 ± 599	＜0.001
Sleep time (h)	7 (6 - 8)	7 (6 - 8)	＜0.001
SIRI	1.09 (0.74 - 1.62)	0.95 (0.65 - 1.38)	＜0.001
Pulse pressure (mmHg)	51 (42 - 62)	49 (40 - 61)	＜0.001
Cardiovascular mortality	283 (2.97)	173 (1.81)	＜0.001
Data are presented as mean (standard deviation) or median (interquartile) or n (%), SIRI systemic inflammation response index
