# Supplementary material for: Integration of the systemic inflammatory response index with pulse pressure enhances prognostication of cardiovascular mortality in the general population of the United States: insights from the NHANES database
Source: Front Cardiovasc Med. 2024 Nov 18;11:1439239. doi: 10.3389/fcvm.2024.1439239 (PMC11609212; doi:10.3389/fcvm.2024.1439239)
Supplement: Supplementary file 2 [file Table2.xls]

## Sheet: Sheet1
Supplementary Table 2a. The Z-test for comparing differences in AUCs.
Group	Z value	Sig.（two-sided）	AUC difference	95%CI
Combination of SIRI and PP versus SIRI	6.78	0	0.041	(0.029 - 0.053)
Combination of SIRI and PP versus PP	6.86	0	0.101	(0.072 - 0.129)
SIRI systemic inflammation response index, PP pulse pressure, AUC Area under the Receiver Operating Characteristic curve, CI confidence interval.
Supplementary Table 2b. The Z-test for comparing AUC.
Group	Z value	Sig.（two-sided）	AUC difference	95%CI
General risk factors+SIRI+PP versus general risk factors	4.17	0	0.004	(0.002, 0.006)
SIRI systemic inflammation response index, PP pulse pressure, AUC Area under the Receiver Operating Characteristic curve, CI confidence interval.
